# Supplementary material for: BRCA2 associates with MCM10 to suppress PRIMPOL-mediated repriming and single-stranded gap formation after DNA damage
Source: Nat Commun. 2021 Oct 13;12:5966. doi: 10.1038/s41467-021-26227-6 (PMC8514439; doi:10.1038/s41467-021-26227-6)
Supplement: Supplementary file 3 — Source data [file 41467_2021_26227_MOESM3_ESM.xlsx]

## Sheet: Figure 1a
Figure 1a

## Sheet: Figure 1h
Figure 1h

## Sheet: Figure 2a
Figure 2a

## Sheet: Figure 2e
Figure 2e

## Sheet: Figure 3a
Figure 3a

## Sheet: Figure 4b
Figure 4b

## Sheet: Figure 4c
Figure 4c

## Sheet: Figure 4d
Figure 4d

## Sheet: Figure 4e
Figure 4e

## Sheet: Figure 4f
Figure 4f

[truncated: 8 more sheets: Figure 5b, Figure 5c, Extended Data Figure 1a, Extended Data Figure 3, Extended Data Figure 4a, Extended Data Figure 5a, Extended Data Figure 5c, Extended Data Figure 6a]
